# Supplementary material for: The Clinicopathological Significance of BiP/GRP-78 in Breast Cancer: A Meta-Analysis of Public Datasets and Immunohistochemical Detection
Source: Curr Oncol. 2022 Nov 23;29(12):9066–87. doi: 10.3390/curroncol29120710 (PMC9777260; doi:10.3390/curroncol29120710)
Supplement: Supplementary file 1 [file curroncol-29-00710-s001.zip]

Archive with 3 entries (3 files):
- Supplementary table S1-excluded studies_VF.xlsx
- Supplementary table S2-cohort 1 characteristics_VF.pdf
- Supplementary table S3 - cohort 2 characteristics_VF.pdf
