# Supplementary material for: The Clinicopathological Significance of BiP/GRP-78 in Breast Cancer: A Meta-Analysis of Public Datasets and Immunohistochemical Detection
Source: Curr Oncol. 2022 Nov 23;29(12):9066–87. doi: 10.3390/curroncol29120710 (PMC9777260; doi:10.3390/curroncol29120710)
Supplement: Supplementary file 1 [file curroncol-29-00710-s001.zip › Supplementary table S1-excluded studies_VF.xlsx]

## Sheet: Sheet1
Supplementary table S1: List of causes for excluding studies from the metanalysis
Study	reason to exclude	doi
Yang C (2020)	Incomplete information on several critiria	10.14670/HH-18-185
Miao YR (2013)	n<10	10.1158/1078-0432.CCR-12-2991
Wu J (2018)	Mice samples	10.2174/1568009618666180131115356
Nayak D (2019)	Cell lines	10.1007/s10549-019-05301-0
Colin-Cassin C (2015)	Not IHQ for BiP	10.1002/mc.22109
Jagadish N (2016)	Mice samples	10.1007/s13277-016-5240-6
Zhu J (2018)	Cell lines	10.1002/cam4.1418
Andersson H (2010)	Endometrial cancer	10.1124/dmd.109.029488
Herroon MK (2018)	Bone cancer	10.1038/s41598-017-17800-5
Ghosh S (2015)	Not IHQ for BiP	10.1074/jbc.M114.594028
Su R (2010)	Liver cancer	10.1186/1471-2407-10-20
Wang L (2006)	Lung cancer	10.3779/j.issn.1009-3419.2006.06.01
Dejeans N (2012)	Not IHQ for BiP	10.1016/j.freeradbiomed.2011.12.019
Xi H (2011)	Not IHQ for BiP	10.1007/s00280-010-1391-0
Xu W (2012)	Mice samples	10.3390/molecules17010796
Jakobsen CG (2007)	Not IHQ for BiP	10.1158/0008-5472.CAN-06-4686
Chakravarty G (2016)	Not IHQ for BiP	10.1016/j.biochi.2016.01.014
Ciocca DR (2012)	Mice samples	10.1007/s00418-011-0879-y
Miyahara K (2016)	Not IHQ for BiP	10.3892/ijo.2016.3673
Scriven P (2009)	Not possible to extract the number of positives and negative cases	10.1038/sj.bjc.6605365
Tang H	Incomplete information on several critiria	10.2174/1568009617666170914155355
Fernandez M (2000)	antibody is not specific for BiP	10.1023/a:1006332011207
Chen (2015)	Duplicated cases from Chang YW (2016)	10.1245/s10434-014-4061-3
Yerushalmi (2014)	Not possible to extract the number of positives and negative cases	10.3892/ol.2015.3579
Zielinska (2020)	Not possible to extract the number of positives and negative cases	10.3390/cancers12123821
